# Supplementary material for: Pro-inflammatory fatty acid profile and colorectal cancer risk: A Mendelian randomisation analysis
Source: Eur J Cancer. 2017 Oct;84:228–38. doi: 10.1016/j.ejca.2017.07.034 (PMC5630201; doi:10.1016/j.ejca.2017.07.034)
Supplement: Supplementary file 2 [file mmc2.xlsx]

## Sheet: Sheet1
Supplementary Table 1: Table of eQTL results for all of the SNPs used as IVs in three different datasets
					TCGA colorectal cancer (n=458)		GTEx sigmoid colon (n=124)		GTEx transverse colon (n=169)		GTEx whole blood (n=338)
SNP	Chromosome	Position	Probe	Gene	beta	FDR Q-value	beta	P-value	beta	P-value	beta	P-value
rs2391388	1	95485825	ENSG00000117519	CNN3	-0.102057	0.658323
			ENSG00000117528	ABCD3	-0.0921308	0.572263
			ENSG00000122481	RWDD3					0.174557	0.00787664
			ENSG00000235501	RP4-639F20.1					-0.211173	0.000134133
rs6675668*	1	95515637	ENSG00000122481	RWDD3					-0.231711	0.000560313
			ENSG00000152078	TMEM56					-0.0800717	0.0396132
			ENSG00000235501	RP4-639F20.1					0.238172	2.69002e-05
			ENSG00000235565	RP11-86H7.7					-0.129795	0.0228115
rs11119805*	1	211918244	ENSG00000143476	DTL					0.162789	0.0166815
rs780094	2	27741237	ENSG00000115207	GTF3C2					-0.0901456	0.0237846
			ENSG00000115216	NRBP1	0.0621013	0.456192			-0.122641	0.00297565	-0.232814	7.23358e-08
			ENSG00000115241	PPM1G					-0.121883	0.0131888
			ENSG00000138085	ATRAID					0.128988	0.0273767
			ENSG00000163793	DNAJC5G					0.208387	0.0405455
			ENSG00000198522	GPN1					-0.163912	0.0321468
			ENSG00000223522	AC093690.1					-0.309962	0.00527496
			ENSG00000234072	AC074117.10					-0.263108	7.26616e-05
			ENSG00000235267	AC074117.13			-0.279222	0.0424403
			ENSG00000243147	MRPL33					-0.0992017	0.0118964
rs780093*	2	27742603	ENSG00000115207	GTF3C2					-0.101039	0.0106017
			ENSG00000115216	NRBP1					-0.137088	0.000793576	-0.242669	1.93193e-08
			ENSG00000115241	PPM1G					-0.120438	0.0137651
			ENSG00000138085	ATRAID					0.117044	0.0443794
			ENSG00000163793	DNAJC5G					0.203045	0.0447736
			ENSG00000223522	AC093690.1					-0.267551	0.0158088
			ENSG00000234072	AC074117.10					-0.247993	0.000177014
			ENSG00000235267	AC074117.13			-0.267381	0.0489665
			ENSG00000243147	MRPL33					-0.0948787	0.015624
rs6722456*	2	134529091	ENSG00000152127	MGAT5			0.511034	0.00416449
rs2236212	6	10995015	ENSG00000111846	GCNT2			0.277523	0.00870236
			ENSG00000197977	ELOVL2			0.215561	0.0229596
			ENSG00000205269	TMEM170B					-0.0981001	0.0224027
			ENSG00000205318	GCNT6			0.248243	0.0397042
			ENSG00000229950	TFAP2A-AS1					0.228758	0.0118733
rs3734398	6	10982973	ENSG00000111846	GCNT2			0.282586	0.00652791
			ENSG00000197977	ELOVL2			0.248261	0.00744245
			ENSG00000205269	TMEM170B			-0.121224	0.0355443	-0.103188	0.0162079
			ENSG00000205318	GCNT6			0.240486	0.0428027
			ENSG00000229950	TFAP2A-AS1					0.230213	0.0113418
rs3798713*	6	11008622	ENSG00000111846	GCNT2			0.26902	0.0124966
			ENSG00000137210	TMEM14B			0.178598	0.0143906	0.125631	0.048289
			ENSG00000197977	ELOVL2			0.207372	0.0316205
			ENSG00000205269	TMEM170B					-0.0965949	0.0258106
			ENSG00000205318	GCNT6			0.257266	0.0359289
			ENSG00000229896	RP11-456H18.2					-0.238106	0.0446477
			ENSG00000229950	TFAP2A-AS1					0.236519	0.00983312
rs10740118	10	65101207	ENSG00000122877	EGR2	-0.133035	0.667625
			ENSG00000148572	NRBF2	0.0709768	0.55033			-0.192635	0.00695541
			ENSG00000171988	JMJD1C					-0.122668	0.0116819
			ENSG00000232075	MRPL35P2					-0.237974	0.0170108
rs603424	10	102075479	ENSG00000055950	MRPL43					0.181713	0.0110379
			ENSG00000075826	SEC31B	-0.13236	0.529726
			ENSG00000095485	CWF19L1	0.0766952	0.427561
			ENSG00000099194	SCD					-0.234353	0.0306446
			ENSG00000166135	HIF1AN					-0.208143	0.0033373
			ENSG00000166136	NDUFB8					-0.108673	0.0314669
			ENSG00000198018	ENTPD7					0.113778	0.0336151
rs11190604	10	102302457	ENSG00000075826	SEC31B	-0.238635	0.0882767	-0.36138	0.00012768	-0.445014	5.61911e-08	-0.525439	2.80161e-37
			ENSG00000099194	SCD			-0.335179	0.00661869
			ENSG00000119906	SLF2	-0.101997	0.621285
			ENSG00000119929	CUTC					0.176996	0.0119699
			ENSG00000166135	HIF1AN					-0.208143	0.0033373	-0.36604	1.01349e-28
rs102275*	11	61557803	ENSG00000011347	SYT7					0.0918262	0.0455303
			ENSG00000124942	AHNAK					-0.0903153	0.0275752
			ENSG00000134780	DAGLA			0.203513	0.0482912
			ENSG00000134824	FADS2			0.515352	1.21743e-06	0.338994	5.83708e-09	0.684668	5.0131e-24
			ENSG00000134825	TMEM258					0.158978	0.000718767	0.18522	9.87678e-08
			ENSG00000149016	TUT1			-0.213335	0.0189693	-0.129281	0.0440358
			ENSG00000149485	FADS1			-0.337512	0.000285197
			ENSG00000149499	EML3					-0.123854	0.030941
			ENSG00000149532	CPSF7			-0.151541	0.0348937
			ENSG00000162194	C11orf48			-0.15803	0.0272687
			ENSG00000167985	SDHAF2					0.172949	0.0216628
			ENSG00000254454	RCC2P6					-0.243624	0.0268673
			ENSG00000269089	AP003733.1					-0.24489	0.0306867
rs174547	11	61570783	ENSG00000134780	DAGLA			0.22547	0.029426
			ENSG00000134824	FADS2	-0.624853	2.07276e-05	0.475415	1.06754e-05	0.370075	1.64772e-10	0.768041	3.98413e-29
			ENSG00000134825	TMEM258					0.188261	6.0132e-05	0.15	2.9e-05
			ENSG00000149016	TUT1			-0.210312	0.0216673	-0.149782	0.0201925
			ENSG00000149485	FADS1	0.181108	0.671181	-0.370306	6.8951e-05
			ENSG00000149503	INCENP	0.0773758	0.638502
			ENSG00000167985	SDHAF2					0.154741	0.0417634
			ENSG00000168000	BSCL2					0.163961	0.0448361
			ENSG00000168496	FEN1	0.0812461	0.663372
			ENSG00000254454	RCC2P6					-0.227853	0.0400608
rs16966952	16	15135943	ENSG00000072864	NDE1					-0.113375	0.00956524
			ENSG00000085721	RRN3					0.231222	0.000696626
			ENSG00000156968	MPV17L					0.168077	0.0286739
			ENSG00000183426	NPIPA1					0.138069	0.0190824
rs680379*	20	12969400	ENSG00000172296	SPTLC3			-0.284408	0.0124768
* SNPs not present in TCGA data
